# Supplementary material for: Bruxism repercussions in muscular activation: Ultrasound differences in abdominal wall between women with and without bruxism. A cross-sectional study
Source: PLoS One. 2025 Feb 7;20(2):e0317316. doi: 10.1371/journal.pone.0317316 (PMC11805411; doi:10.1371/journal.pone.0317316)
Supplement: S1 File — Complete Database Anonimyzed. (XLSX) [file pone.0317316.s001.xlsx]

## Sheet: Hoja1
AGE	BMI	QUESTIONNAIRE CBA	BRUXISM	Mean Transverse Abdominis Left	Mean Internal Oblique Left	Mean External Oblique Left	Mean Transverse Abdominis L during grinding	Mean Internal Oblique Left during grinding	Mean External Oblique Left during grinding	Mean Transverse Abdominis Right	Mean Internal Oblique Right	Mean External Oblique Right	Mean Transverse Abdominis Right during grinding	Mean Internal Oblique Right during grinding	Mean External Oblique Right during grinding
26	22.6409	21	YES	3.14	4.97667	4.40333	3.64333	6.23667	4.81667	3.34333	5.75667	3.42667	3.96333	6.33333	4.31333
45	29.737	24	YES	3.87667	8.8	8.63333	3.92333	8.51333	8.30333	2.08333	9.90667	7.60333	3.34333	9.78333	7.54667
45	29.3575	48	YES	2.4	6.66667	5.20333	3.35333	7.07	5.59667	2.51333	7.91	6.67	3.33667	8.71333	6.91
45	27.1416	27	YES	2.23	5.22	5.07333	2.51333	6.43	5.58	2.73667	4.67333	5.59333	3.29333	5.20667	5.85
25	20.0288	30	YES	2.85	3.72333	4.99333	2.93667	3.68333	5.13333	1.69	4.75	4.58667	1.75	4.78333	4.99333
24	22.3081	38	YES	2.77667	6.06667	4.67	3.44667	6.29667	4.91333	1.82333	6.07	5.49	2.28667	6.63333	6.07
24	24.9108	36	YES	2.64667	5.17667	5.69	3.36333	6.33333	6	2.89	5.6	7.15333	3.24667	5.64667	7.42333
31	20.2812	35	YES	2.08667	4.38	6.00333	3	5.8	5.95333	2.71333	5.49	4.56	3.22	5.98	3.71667
30	18.3391	49	YES	2.91	6.82	5.29	3.49	7.02	5.47	3.67	7.09	5.00333	3.75333	7.29	5.2
26	24.7768	27	YES	3.04333	5.88	3.72	3.71	6.53667	4.23	3.57667	6.06667	6.07333	3.37667	6.76333	6.34667
45	23.6614	42	YES	3.06667	8.93333	8.6	4.37667	9.33333	8.53333	3.4	8.66667	5.76667	4.51	9.56	6.13333
28	26.8923	47	YES	2.67	8.93333	7.25	3.02333	9.56	7.84667	2.40333	6.63	6.91667	2.82333	7.77667	7.33333
23	22.7204	43	YES	2.37667	4.73	4.4	3.07	5.58667	5.00333	2.89667	6.13667	4.29667	3.33667	6.85333	5.13667
22	24.7721	36	YES	2.51	6.93333	5.13667	2.53333	7.07	5.09333	3.13333	6.71	3.2	3.62667	5.97667	3.44333
19	22.4322	28	YES	2.80333	7.98	4.58	4.13667	8.38	4.93333	2.34	7.82333	6.84667	2.79	8.28667	7.13333
24	26.0375	45	YES	3.09	7.04333	5.71667	3.62667	7.77	6.44333	2.62333	6.74333	6.91333	2.98	7.15333	7.33667
44	24.2187	47	YES	2.26667	6.15667	4.68667	2.64333	6.82333	5.66667	2.44333	9.93	6.89	3	9.87667	7.15667
26	25.3906	34	YES	2.23	7.80333	6.43333	2.93333	8.53333	6.64333	2.47667	8.03	5.23333	2.82667	8.22667	6.23
45	17.8506	31	YES	2.05333	3.87667	3.09667	2.21	4.11333	3.29	1.59	4.47333	3.39333	1.75	4.79	3.58333
44	23.3377	33	YES	2.68333	5.98	3.62667	3	5.62667	3.40667	2.08667	7.04	4.45	2.76333	8.13	4.59667
56	24.3865	31	YES	4.57667	6.29	6.13333	4.53333	7.07333	6.67	2.87	6.60667	5.09	3.20333	7.29667	5.29
23	24.2215	23	YES	2.80333	6.31333	6.73667	2.48667	6.31333	6.93667	2.86667	7.24667	6.65	3.11333	7.27	6.91
20	20.7008	0	NO	3.2	5.31	4.42667	3.15333	5.16	4.06667	2.64667	5.44667	5.37667	2.42333	5.53333	5.24667
46	20.0288	0	NO	3.89333	8.24667	4.35667	3.84333	8.37667	4.37667	4.27333	5.65	3.3	4.16667	5.36667	3.33333
45	20.3125	0	NO	1.37	4.41667	5.85	1.52	4.36667	6.32667	1.68	4.55667	5.69	1.59667	4.46667	5.85
18	17.1029	0	NO	2.22333	4.31667	3.35667	2.02333	4.31333	3.31667	2.67	6.24667	3.8	2.80333	5.99333	3.18333
45	33.0579	0	NO	3.47333	6.11667	4.71333	3.29	5.95667	4.62333	2.71	6.68667	5.74667	2.63667	6.81333	5.53333
19	19.1001	0	NO	1.8	6.26667	5.04667	1.73333	5.66333	4.6	2.6	6	4.69333	2.42333	5.79	4.55667
23	23.1834	0	NO	3.91	8.28	5.53333	3.8	8.24333	5.04667	2.66667	6	7.13333	2.62667	6.04667	7.04333
31	21.5139	0	NO	2.24333	5.67	5.86333	2.09	5.63667	5.92667	1.27	7.09	5.60333	1.16	7.15667	5.51333
22	31.9508	0	NO	3.78667	8.88667	10.34	3.7	8.45	10.38	2.51333	7.14333	8.57	2.73667	7.03667	8.39
34	30.8112	0	NO	3.47667	7.22333	7.57333	3.86333	8.75	7.86333	3.53333	7.61	9.05667	3.69333	8.17	9.81667
27	28.4799	0	NO	4.4	8.84333	4.99	4.33333	9.22333	5.21333	6.05667	8.37333	6.41667	6.00333	8.78	6.29333
34	19.5965	0	NO	3.4	7.58	4.67	3.09333	7.44667	4.42333	3.69	6.89333	4.82333	3.42333	7.04333	4.74333
22	24.2187	0	NO	3.04667	7.37667	4.67	3.09333	6.96	4.67	3.06667	7.31	4.40333	3.13667	7.24667	4.49333
24	19.1406	0	NO	1.66667	7.04333	4.60333	1.62	6.94	4.25333	1.95	6.23333	4.63333	1.73333	6.83333	4.9
32	19.721	0	NO	3.26667	4.91667	3.35333	3.18	4.97667	3.18	2.80333	6.67	3.47	2.77667	6.46667	3.42333
25	20.5191	0	NO	2.29	6.07333	5.85	2.09	5.22333	5.46667	3.4	5.34	4.89667	3.45	5.01667	4.41667
23	23.4236	0	NO	3.17667	7.95667	5.42333	3.51	8.15333	6.00333	3.15333	12.83	9.63333	3.20333	12.9433	9.80333
44	19.9573	0	NO	3.37667	7.64667	6.66667	3.07	7.49333	5.84667	2.35333	7	3.44667	2.13	6.24667	3.46667
25	23.4375	0	NO	3	8.09667	6.63333	3.04667	7.55667	6.58333	2.98	9	8.07	3.09	8.91333	7.93
26	22.5827	0	NO	4.04333	11.0933	7.06667	4	10.5967	7.46667	3.22	10.71	7.71	2.71667	10.6267	7.33667
22	26.1286	0	NO	3.40333	7.64667	6.55333	3.33667	7.38	6.46667	2.71333	7.52	6.6	2.37667	7.33667	6.09
24	28.7201	0	NO	4.14333	7.89	5.11667	4.00667	8.45333	5.41667	3.67	12.4433	7.97	3.66667	12.3367	8.19667
